# Supplementary material for: Advanced Liver-on-a-Chip Model for Evaluating Drug Metabolism and Hepatotoxicity
Source: Biosensors (Basel). 2024 Sep 6;14(9):435. doi: 10.3390/bios14090435 (PMC11430604; doi:10.3390/bios14090435)
Supplement: Supplementary file 1 [file biosensors-14-00435-s001.zip]

Archive with 1 entries (1 files):
- biosensors-3141724-supplementary.pdf
